# Supplementary material for: Timing and Outcomes of Cranioplasty After Decompressive Craniectomy: A Systematic Review of Neurological Recovery, Complications, and Predictive Factors
Source: J Clin Med. 2026 Apr 8;15(8):2813. doi: 10.3390/jcm15082813 (PMC13115966; doi:10.3390/jcm15082813)
Supplement: Supplementary file 1 [file jcm-15-02813-s001.zip]

Archive with 1 entries (1 files):
- jcm-4203340 supplementary.pdf
